# Supplementary material for: Steroidogenesis and androgen/estrogen signaling pathways are altered in in vitro matured testicular tissues of prepubertal mice
Source: eLife. 2023 Dec 14;12:RP85562. doi: 10.7554/eLife.85562 (PMC10721218; doi:10.7554/eLife.85562)
Supplement: Figure 1—figure supplement 1—source data 1. [file elife-85562-fig1-figsupp1-data1.xlsx]

## Sheet: B-E
Samples	Fragment area (mm²)	Number of 3βHSD+ cells	Number of Leydig cells per cm² (Fig 1B)	Number of 3βHSD+ CC3+ cells	Number of 3βHSD+ CC3- cells	Percentage of Leydig CC3+ (in apoptosis) (Fig 1C)	Number of 3βHSD+ Ki67+ cells	Number of 3βHSD+ Ki67 -cells	Percentage of Leydig Ki67+ (in proliferation) (Fig 1D)	Number of 3βHSD+ AR+ cells	Number of 3βHSD+ AR- cells	Percentage of Leydig AR+ (Fig 1E)
6 dpp_1	1918.62	94	48.9936	2	92	2.12766	22	233	8.62745	46	79	36.8
6 dpp_2	695.196	44	63.2915	4	40	9.09091	1	188	0.529101	90	199	31.1419
6 dpp_3	1216.67	158	129.862	6	152	3.79747	10	153	6.13497	74	236	23.871
6 dpp_4	3542.2	176	49.6867	5	171	2.84091	N/A	N/A	N/A	15	127	10.5634
6 dpp CSF_1	1579.56	200	126.617	2	198	1	3	299	0.993377	15	280	5.08475
6 dpp CSF_2	429.451	48	111.771	1	47	2.08333	1	166	0.598802	1	73	1.35135
6 dpp CSF_3	2151.88	407	189.137	7	400	1.7199	7	246	2.7668	48	139	25.6684
6 dpp CSF_4	3035.39	384	126.507	5	379	1.30208	4	283	1.39373	21	238	8.10811
22 dpp_1	1311.46	546	416.329	8	538	1.4652	39	377	9.375	294	58	83.5227
22 dpp_2	5447.28	520	95.4605	11	509	2.11538	31	270	10.299	360	54	86.9565
22 dpp_3	4671.62	429	91.8312	10	419	2.331	19	60	24.0506	537	52	91.1715
22 dpp_4	1951.45	271	138.871	3	268	1.10701	62	751	7.62608	285	33	89.6226
D16 FT_1	1188.23	190	159.902	5	185	2.63158	11	73	13.0952	264	33	88.8889
D16 FT_2	942.06	80	84.9202	10	70	12.5	10	162	5.81395	67	10	87.013
D16 FT_3	764.149	73	95.5312	2	71	2.73973	12	77	13.4831	93	23	80.1724
D16 FT_4	832.861	72	86.449	2	70	2.77778	1	32	3.0303	221	48	82.1561
D16 FT_5	N/A	N/A	N/A	N/A	N/A	N/A	N/A	N/A	N/A	130	18	87.8378
D16 CSF_1	1218.65	290	237.968	5	285	1.72414	7	42	14.2857	131	14	90.3448
D16 CSF_2	1480.32	321	216.845	7	314	2.18069	6	95	5.94059	53	13	80.303
D16 CSF_3	1212.38	116	95.6796	11	105	9.48276	14	105	11.7647	148	45	76.6839
D16 CSF_4	1276.07	213	166.919	3	210	1.40845	N/A	N/A	N/A	252	12	95.4545
D16 CSF_5	N/A	N/A	N/A	N/A	N/A	N/A	N/A	N/A	N/A	215	16	93.0736
36 dpp_1	1357.78	288	212.111	2	286	0.694444	13	444	2.84464	219	49	81.7164
36 dpp_2	1248.17	396	317.263	4	392	1.0101	7	486	1.41988	237	55	81.1644
36 dpp_3	6836.11	1493	218.399	16	1477	1.07167	20	372	5.10204	465	64	87.9017
36 dpp_4	5764.75	632	109.632	3	629	0.474684	21	304	6.46154	273	102	72.8
D30 FT_1	557.691	246	441.105	2	244	0.813008	10	171	5.52486	185	49	79.0598
D30 FT_2	812.62	198	243.656	2	196	1.0101	9	282	3.09278	272	32	89.4737
D30 FT_3	777.801	175	224.993	1	174	0.571429	7	34	17.0732	204	28	87.931
D30 FT_4	974.965	320	328.217	3	317	0.9375	13	135	8.78378	161	78	67.364
D30 FT_5	N/A	N/A	N/A	N/A	N/A	N/A	N/A	N/A	N/A	249	93	72.807
D30 FT_6	N/A	N/A	N/A	N/A	N/A	N/A	N/A	N/A	N/A	111	25	81.6176
D30 CSF_1	268.38	26	96.8775	0	26	0	4	19	17.3913	124	111	52.766
D30 CSF_2	521.549	197	377.721	2	197	1.00503	12	64	15.7895	77	97	44.2529
D30 CSF_3	2162.43	747	345.444	27	720	3.61446	10	304	3.18471	241	22	91.635
D30 CSF_4	1026.38	234	227.986	14	220	5.98291	4	180	2.17391	379	16	95.9494

## Sheet: F-J
Samples	relative mRNA levels of Igf1 (normalized to Gapdh and Actb) (Fig 1F)	relative mRNA levels of Dhh (normalized to Gapdh and Actb) (Fig 1G)	relative mRNA levels of Srd5a1 (normalized to Hsd3b1) (Fig 1H)	relative mRNA levels of Sult1e1 (normalized to Hsd3b1) (Fig 1I)	relative mRNA levels of Insl3 (normalized to Hsd3b1) (Fig 1J)
6 dpp_1	0.561372	0.516079	0.0132313	0.00016586	0.00732991
6 dpp_2	0.572972	0.853538	0.0735069	0.00044425	0.00659376
6 dpp_3	0.383733	0.388606	0.0352326	0.00025037	0.0221801
6 dpp_4	0.513658	0.44203	0.104371	0.00266	0.0438952
6 dpp CSF_1	0.515484	1.10465	0.320279	0	0.115019
6 dpp CSF_2	0.635445	1.50208	0.424989	0	0.0989398
6 dpp CSF_3	0.441329	0.409947	0.00656832	0	0.00467918
6 dpp CSF_4	0.32804	0.481213	0.0281237	0.00082601	0.0119798
6 dpp CSF_5	0.690718	1.17857	0.350006	0.00102698	0.0591945
22 dpp_1	0.271617	0.265433	0.976783	0.0183028	1.45627
22 dpp_2	0.373917	0.154231	0.318965	0.0668012	0.379875
22 dpp_3	0.18921	0.0265285	0.0345425	0.0203392	0.466423
22 dpp_4	0.397314	0.0767732	0.404756	0.0851049	1.00891
D16 FT_1	0.754349	0.381151	0.216331	0.0121157	0.00417191
D16 FT_2	0.495549	0.451041	0.346778	0.029924	0.0143546
D16 FT_3	1.13167	0.228448	0.034694	0.00391213	0.00348087
D16 FT_4	0.468318	0.322783	0.244902	0.0149687	0.0190913
D16 CSF_1	0.278095	3.46033	0.551959	0.00699828	0.306035
D16 CSF_2	0.18364	0.12262	0.152063	0.0241668	0.0954618
D16 CSF_3	0.278946	0.163085	0.114346	0.166416	0.0277022
D16 CSF_4	0.33226	0.184003	0.167291	0.111004	0.0982485
36 dpp_1	1.19497	1.88544	1.16679	0.587922	1.44368
36 dpp_2	0.653244	0.469411	0.818466	2.29954	1.50916
36 dpp_3	1.07827	1.19501	1.43867	0.96585	0.868589
36 dpp_4	1.19934	0.954109	0.732591	0.779883	0.534319
D30 FT_1	0.446456	0.301921	0.00316701	0.0124573	0.0146633
D30 FT_2	0.64481	0.286715	0.00791868	0.0334346	0.00277698
D30 FT_3	0.593974	0.745263	0.0396695	0.0118564	0.0141309
D30 FT_4	0.595722	1.39584	0.0776409	0.0152154	0.0265466
D30 CSF_1	0.59604	0.587423	0.0722772	1.41216	0.241548
D30 CSF_2	0.811849	1.54111	0.383219	3.81364	0.154392
D30 CSF_3	0.479671	0.314797	0.128479	2.00905	0.0689451
D30 CSF_4	0.546301	0.419717	0.145844	2.17393	0.115131
