# Supplementary material for: Steroidogenesis and androgen/estrogen signaling pathways are altered in in vitro matured testicular tissues of prepubertal mice
Source: eLife. 2023 Dec 14;12:RP85562. doi: 10.7554/eLife.85562 (PMC10721218; doi:10.7554/eLife.85562)
Supplement: Figure 3—figure supplement 1—source data 1. [file elife-85562-fig3-figsupp1-data1.xlsx]

## Sheet: Fig S3
Androstenedione concentration in medium (ng/mL) (Fig S3)
Days of culture	FT				CSF				Basal medium
2	1.19	1.37	1.12	1.4	0.67	0.58	1.03	0.97	0
6	0.52	0.6	0.61	1.27	0.46	0.47	0.37	0.62	0
10	0.53	0.57	0.41	0.78	0.29	0.74	0.76	0.43	0
14	0.54	0.6	0.4	0.77	0.85	1.14	0.87	0.96	0
16	0.69	0.73	0.72	0.49	0.78	0.79	0.88	0.4	0
18	1.18	1.1	0.93	1.16	1.5	1.32	1.22	0.23	0
22	1.8	1.79	1.65	1.46	2.08	1.8	1.58	0.3	0
26	1.84	2.52	2.14	1.96	2.78	2.19	1.44	0.65	0
30	2.47	4.02	3.76	2.89	3.11	2.88	2.15	0.95	0
Testosterone concentration in medium (ng/mL) (Fig S3)
Days of culture	FT				CSF				Basal medium
2	14.76	18.75	16.43	16.52	13.31	11.2	16.79	18.64	0.07	0.17	0
6	9.41	10.96	11.35	19.96	7.95	9.07	6.46	12.26	0.07	0.17	0
10	8.18	7.67	6.42	9.62	3.95	10.34	7.86	6.45	0.07	0.17	0
14	6.07	5.76	4.56	6.12	6.95	10.26	9.8	6.95	0.07	0.17	0
16	7.96	5.5	3.85	6.51	7.04	4.6	7.48	2.85	0.07	0.17	0
18	7.58	6.29	5.69	7.05	7.6	10	7.83	1.55	0.07	0.17	0
22	8.8	6.78	7.02	7.21	7.27	8.48	7.22	1.27	0.07	0.17	0
26	6.88	6.47	6.77	11.98	7.52	7.91	5.03	2.36	0.07	0.17	0
30	33.74	9.64	11.92	16.3	8.71	9.54	7.51	2.29	0.07	0.17	0
