# Supplementary material for: Steroidogenesis and androgen/estrogen signaling pathways are altered in in vitro matured testicular tissues of prepubertal mice
Source: eLife. 2023 Dec 14;12:RP85562. doi: 10.7554/eLife.85562 (PMC10721218; doi:10.7554/eLife.85562)
Supplement: Figure 8—figure supplement 1—source data 1. [file elife-85562-fig8-figsupp1-data1.xlsx]

## Sheet: Fig S8-1
Samples	Fragment area (mm²) (Fig S8-1A)	Necrotic area (mm²)	Necrotic area (% of tissue) (Fig S8-1B)
6 dpp_1	1918.62
6 dpp_2	695.196
6 dpp_3	1216.67
6 dpp_4	3542.2
6 dpp CSF_1	1579.56
6 dpp CSF_2	429.451
6 dpp CSF_3	2151.88
6 dpp CSF_4	3035.39
22 dpp_1	1311.46
22 dpp_2	5447.28
22 dpp_3	4671.62
22 dpp_4	1951.45
D16 FT_1	1188.23	353.727	0.297693
D16 FT_2	942.06	347.954	0.369354
D16 FT_3	764.149	92.4159	0.12094
D16 FT_4	832.861	108.015	0.129691
D16 CSF_1	1218.65	195.579	0.160488
D16 CSF_2	1480.32	369.826	0.249828
D16 CSF_3	1212.38	243.707	0.201015
D16 CSF_4	1276.07	587.903	0.460715
36 dpp_1	1357.78
36 dpp_2	1248.17
36 dpp_3	6836.11
36 dpp_4	5764.75
D30 FT_1	557.691	128.056	0.229618
D30 FT_2	812.62	147.625	0.181666
D30 FT_3	777.801	109.464	0.140736
D30 FT_4	974.965	102.564	0.105197
D30 CSF_1	268.38	44.9328	0.167422
D30 CSF_2	521.549	89.8837	0.17234
D30 CSF_3	638.705	121.978	0.190977
